# Supplementary material for: Identifying Common Patterns in the Time of Day of Mindfulness Meditation Associated with Long-Term Maintenance
Source: Behav Sci (Basel). 2025 Mar 18;15(3):381. doi: 10.3390/bs15030381 (PMC11939581; doi:10.3390/bs15030381)
Supplement: Supplementary file 1 [file behavsci-15-00381-s001.zip]

Archive with 1 entries (1 files):
- behavsci-3300556-supplementary.pdf
